# Supplementary material for: The Dichotomy of Mn–H Bond Cleavage and Kinetic Hydricity of Tricarbonyl Manganese Hydride Complexes
Source: Molecules. 2023 Apr 11;28(8):3368. doi: 10.3390/molecules28083368 (PMC10143952; doi:10.3390/molecules28083368)
Supplement: Supplementary file 1 [file molecules-28-03368-s001.zip]

Archive with 1 entries (1 files):
- molecules-2317985-supplementary.pdf
